# Supplementary material for: Lung Cancer Related Thrombosis (LCART): Focus on Immune Checkpoint Blockade
Source: Cancers (Basel). 2024 Jan 20;16(2):450. doi: 10.3390/cancers16020450 (PMC10814098; doi:10.3390/cancers16020450)
Supplement: Supplementary file 1 [file cancers-16-00450-s001.zip]

Archive with 1 entries (1 files):
- cancers-2733951-supplementary.pdf
